# Supplementary material for: The Human Gut Microbe Bacteroides thetaiotaomicron Suppresses Toxin Release from Clostridium difficile by Inhibiting Autolysis
Source: Antibiotics (Basel). 2021 Feb 15;10(2):187. doi: 10.3390/antibiotics10020187 (PMC7918992; doi:10.3390/antibiotics10020187)
Supplement: Supplementary file 1 [file antibiotics-10-00187-s001.zip]

Archive with 3 entries (3 files):
- Supplemental Materials.pdf
- Table S1..xlsx
- Table S2.xlsx
