# Supplementary material for: The Human Gut Microbe Bacteroides thetaiotaomicron Suppresses Toxin Release from Clostridium difficile by Inhibiting Autolysis
Source: Antibiotics (Basel). 2021 Feb 15;10(2):187. doi: 10.3390/antibiotics10020187 (PMC7918992; doi:10.3390/antibiotics10020187)
Supplement: Supplementary file 1 [file antibiotics-10-00187-s001.zip › Table S1..xlsx]

## Sheet: Sheet1
Table S1. Tn4351-insertion sites into the BT chromosome where anti-toxigenicity against CD was reduced to less than 40% of the parent strain.
Clone ID	Tn-inserted gene	Annotation of the gene
1A7	BT4073	tRNA delta(2)-isopentenyl pyrophosphate transferase
2G4	Intergenic (BT3970 － BT3971)	Hypothetical protein – glutathione peroxidase
3H1	Intergenic (BT3456 － BT3457)	Putative cell division protein－RNA polymerase ECF type sigma factor
4B1	BT1374	Diaminopimelate decarboxylase
5D1	BT1716	Putative teichonic acid biosynthesis protein B precursor (PS-6)
5H1	BT4036	Conserved hypothetical protein
6B1	BT1346	Capsule biosynthesis protein: Cap A (PS-4)
6D1	BT3682	Hypothetical protein
7H1	BT1716	Putative teichonic acid biosynthesis protein B precursor (PS-6)
13H8	BT1450	Propionyl-CoA carboxylase beta chain
13A8	BT2990	Putative integrase
14A7	BT3055	Carboxy-terminal processing protease precursor
14A9	BT4251	α-galactosidase: gla B
15A8	BT3244	Hypothetical protein
15A9	BT2517	1-hydroxy-2-methyl-(E)-butenyl 4-diphosphatase synthase: Gcp E
