# Supplementary material for: The Human Gut Microbe Bacteroides thetaiotaomicron Suppresses Toxin Release from Clostridium difficile by Inhibiting Autolysis
Source: Antibiotics (Basel). 2021 Feb 15;10(2):187. doi: 10.3390/antibiotics10020187 (PMC7918992; doi:10.3390/antibiotics10020187)
Supplement: Supplementary file 1 [file antibiotics-10-00187-s001.zip › Table S2.xlsx]

## Sheet: Sheet1
Table S2. PCR primers used in this study.
Primer	sequence (5'-3')	Intended use
S3794	ATCAGTATGCTTTGTGTGTG	1st PCR of AP-PCR
AR7	GGCCACGCGTCGACTAGTAC(N)10GTAAT	1st PCR of AP-PCR
AR8	GGCCACGCGTCGACTAGTAC(N)10GATGC	1st PCR of AP-PCR
ISF	TCGGTTATATGTTTGCTCATCTGC	2nd PCR of AP-PCR
AR2	GGCCACGCGTCGACTAGTAC	2nd PCR of AP-PCR
IS4908S	ATCCATTCAGAGTGAGAGAAAG	Sanger sequencing of the 2nd PCR products
tcdA-F	AAAAGCGGCTACTGGTTGGG	qPCR for tcdA
tcdA-R	ACCCATAGCTGTATTAGGCTCG	qPCR for tcdA
tcdB-F	AGGTGCAGCAATCAAAGAGC	qPCR for tcdB
tcdB-R	TCCACTAGCTACCCCCAAAGA	qPCR for tcdB
tcdC-F	TCTGAAGACCATGAGGAGGTCA	qPCR for tcdC
tcdC-R	ACCATGGTTCAGCATCAGACAA	qPCR for tcdC
tcdR-F	AACTCAGTAGATGATTTGCAAGAA	qPCR for tcdR
tcdR-R	TCTCCCTCTTCATAATGTAAAACTC	qPCR for tcdR
tcdE-F	ACCTAGGAGGCGTTATGAATATG	qPCR for tcdE
tcdE-R	CATTGCTACTTTTCTGATTCCTCCA	qPCR for tcdE
rpoA-F	GGATGATATGATGAAGGTTAGAAACCT	Internal control for qPCR
rpoA-R	CCCAATCCAAGTTCTTCTAGTTTTTG	Internal control for qPCR
